# Supplementary material for: Positive Impact of Home ERT for Mucopolysaccharidoses and Pompe Disease: The Lesson Learnt from the COVID-19 Pandemic
Source: Healthcare (Basel). 2023 Apr 19;11(8):1176. doi: 10.3390/healthcare11081176 (PMC10137846; doi:10.3390/healthcare11081176)
Supplement: Supplementary file 1 [file healthcare-11-01176-s001.zip]

Archive with 1 entries (1 files):
- healthcare-2238985-supplementary.pdf
